# Supplementary material for: Antimicrobial susceptibility profiles and tentative epidemiological cutoff values of Legionella pneumophila from environmental water and soil sources in China
Source: Front Microbiol. 2022 Aug 18;13:924709. doi: 10.3389/fmicb.2022.924709 (PMC9597688; doi:10.3389/fmicb.2022.924709)
Supplement: Supplementary file 1 [file Table_1.XLSX]

## Sheet: lpeA& lpeB info
Supplementary Table 1. Details of lpeAB genes in L. pneumophila.
Strain name	Genbank Accession No.	lpeA gene length	lpeA gene Loaction	lpeA Allele No.	lpeB gene length	lpeB gene Loaction	lpeB Allele No.
str. Paris	CR628336.1	1068	3280794-3281861	lpeA-1	3045	3281866-3284910	lpeB-1
Albuquerque 1 (D-7474)	CP021286.1	1068	3287669-3288736	lpeA-1	3045	3288741-3291785	lpeB-1
ATCC 35289	KK074175.1	1068	90874-91941	lpeA-1	3045	91946-94990	lpeB-1
AW-13-4	CP061840.1	1068	3291128-3292195	lpeA-1	3045	3292200-3295244	lpeB-1
HH56	QFHP01000005.1	1068	90934-92001	lpeA-1	3045	92006-95050	lpeB-1
C2_2	QFKQ01000011.1	1068	90927-91994	lpeA-1	3045	91999-95043	lpeB-1
C7	QFKK01000010.1	1068	90927-91994	lpeA-1	3045	91999-95043	lpeB-1
RH08	QFGP01000005.1	1068	90934-92001	lpeA-1	3045	92006-95050	lpeB-1
HH25	QFIU01000005.1	1068	90934-92001	lpeA-1	3045	92006-95050	lpeB-1
NMB002532	RBFK01000004.1	1068	23988-25055	lpeA-1	3045	20939-23983	lpeB-1
NMB002504	RBFD01000034.1	1068	9867-10934	lpeA-1	3045	10939-13983	lpeB-1
HH17	QFJC01000005.1	1068	90934-92001	lpeA-1	3045	92006-95050	lpeB-1
C2_1	QFKR01000011.1	1068	90927-91994	lpeA-1	3045	91999-95043	lpeB-1
C3_2	QFKO01000010.1	1068	90927-91994	lpeA-1	3045	91999-95043	lpeB-1
NMB002526	RBFO01000007.1	1068	23988-25055	lpeA-1	3045	20939-23983	lpeB-1
NMB002494	RBGW01000009.1	1068	90794-91861	lpeA-1	3045	91866-94910	lpeB-1
NMB002525	RBFN01000007.1	1068	90793-91860	lpeA-1	3045	91865-94909	lpeB-1
NY12	LOLO01000001.1	1068	52604-53671	lpeA-1	3045	53676-56720	lpeB-1
NY14	LOLQ01000018.1	1068	90805-91872	lpeA-1	3045	91877-94921	lpeB-1
C3_1	QFKP01000010.1	1068	90927-91994	lpeA-1	3045	91999-95043	lpeB-1
NMB002527	RBFP01000008.1	1068	23988-25055	lpeA-1	3045	20939-23983	lpeB-1
NMB002530	RBFS01000007.1	1068	23988-25055	lpeA-1	3045	20939-23983	lpeB-1
NMB002503	RBFC01000009.1	1068	23988-25055	lpeA-1	3045	20939-23983	lpeB-1
NY1	LOLB01000048.1	1068	25673-26740	lpeA-1	3045	26745-29789	lpeB-1
NY2	LOLE01000011.1	1068	82670-83737	lpeA-1	3045	83742-86786	lpeB-1
121004	AVNJ01000004.1	1068	91095-92162	lpeA-1	3045	92167-95211	lpeB-1
NMB002529	RBFR01000012.1	1068	7061-8128	lpeA-1	3045	4012-7056	lpeB-1
NMB002505	RBGV01000005.1	1068	90794-91861	lpeA-1	3045	91866-94910	lpeB-1
NMB002497	RBGR01000010.1	1068	23988-25055	lpeA-1	3045	20939-23983	lpeB-1
NMB002523	RBFT01000006.1	1068	90498-91565	lpeA-1	3045	91570-94614	lpeB-1
NMB002524	RBFM01000011.1	1068	90621-91688	lpeA-1	3045	91693-94737	lpeB-1
NMB002531	RBFJ01000038.1	1068	23988-25055	lpeA-1	3045	20939-23983	lpeB-1
NMB002502	RBGU01000008.1	1068	23988-25055	lpeA-1	3045	20939-23983	lpeB-1
NMB002533	RBFL01000068.1	1068	6997-8064	lpeA-1	3045	3948-6992	lpeB-1
2531STDY5467414	FJEA01000010.1	1068	24090-25157	lpeA-1	3045	21041-24085	lpeB-1
2531STDY5467392	FJCY01000008.1	1068	90893-91960	lpeA-1	3045	91965-95009	lpeB-1
2531STDY5467282	FJAR01000008.1	1068	90889-91956	lpeA-1	3045	91961-95005	lpeB-1
NMB002499	RBFA01000009.1	1068	23988-25055	lpeA-1	3045	20939-23983	lpeB-1
NMB002501	RBGT01000009.1	1068	90569-91636	lpeA-1	3045	91641-94685	lpeB-1
NMB002495	RBGX01000012.1	1068	90794-91861	lpeA-1	3045	91866-94910	lpeB-1
NMB002498	RBGS01000007.1	1068	90794-91861	lpeA-1	3045	91866-94910	lpeB-1
NMB002496	RBGQ01000009.1	1068	23988-25055	lpeA-1	3045	20939-23983	lpeB-1
NMB002528	RBFQ01000005.1	1068	23988-25055	lpeA-1	3045	20939-23983	lpeB-1
NMB002500	RBFB01000009.1	1068	23988-25055	lpeA-1	3045	20939-23983	lpeB-1
2531STDY5467339	FJCE01000009.1	1068	90897-91964	lpeA-1	3045	91969-95013	lpeB-1
GC02	QJQV01000005.1	1068	90934-92001	lpeA-1	3045	92006-95050	lpeB-1
2531STDY5467302	FJBF01000009.1	1068	24090-25157	lpeA-1	3045	21041-24085	lpeB-1
LG63	PQWX01000035.1	1068	90913-91980	lpeA-1	3045	91985-95029	lpeB-1
2531STDY5467390	FJCX01000008.1	1068	90883-91950	lpeA-1	3045	91955-94999	lpeB-1
NY4	LOLG01000008.1	1068	90654-91721	lpeA-1	3045	91726-94770	lpeB-1
NY3	LOLF01000051.1	1068	24157-25224	lpeA-1	3045	21108-24152	lpeB-1
2531STDY5467348	FJCI01000009.1	1068	90889-91956	lpeA-1	3045	91961-95005	lpeB-1
NY13	LOLP01000019.1	1068	90625-91692	lpeA-1	3045	91697-94741	lpeB-1
NY10	LOLM01000002.1	1068	24597-25664	lpeA-1	3045	21548-24592	lpeB-1
NY11	LOLN01000113.1	1068	10119-11186	lpeA-1	3045	11191-14235	lpeB-1
NCTC12025	UGOO01000001.1	1068	3285097-3286164	lpeA-1	3045	3286169-3289213	lpeB-1
NCTC12008	UGOU01000002.1	1068	3265092-3266159	lpeA-1	3045	3266164-3269208	lpeB-1
NCTC11986	UGOJ01000002.1	1068	3272678-3273745	lpeA-1	3045	3273750-3276794	lpeB-1
GC01	QJQW01000005.1	1068	90934-92001	lpeA-1	3045	92006-95050	lpeB-1
2531STDY5467336	FJCA01000012.1	1068	90886-91953	lpeA-1	3045	91958-95002	lpeB-1
2531STDY5467396	FJDG01000010.1	1068	24090-25157	lpeA-1	3045	21041-24085	lpeB-1
2531STDY5467297	FJBH01000009.1	1068	24090-25157	lpeA-1	3045	21041-24085	lpeB-1
2531STDY5467290	FJBC01000008.1	1068	24090-25157	lpeA-1	3045	21041-24085	lpeB-1
2531STDY5467341	FJCF01000011.1	1068	90871-91938	lpeA-1	3045	91943-94987	lpeB-1
2531STDY5467327	FJAQ01000010.1	1068	92893-93960	lpeA-1	3045	93965-97009	lpeB-1
2531STDY5467298	FJBJ01000009.1	1068	24121-25188	lpeA-1	3045	21072-24116	lpeB-1
2531STDY5467374	FJDF01000009.1	1068	24147-25214	lpeA-1	3045	21098-24142	lpeB-1
2531STDY5467366	FJCZ01000003.1	1068	313628-314695	lpeA-1	3045	310579-313623	lpeB-1
2531STDY5467409	FJDV01000009.1	1068	90884-91951	lpeA-1	3045	91956-95000	lpeB-1
2531STDY5467323	FJAP01000008.1	1068	24102-25169	lpeA-1	3045	21053-24097	lpeB-1
2531STDY5467291	FJAZ01000008.1	1068	90883-91950	lpeA-1	3045	91955-94999	lpeB-1
2531STDY5467284	FJAN01000010.1	1068	90865-91932	lpeA-1	3045	91937-94981	lpeB-1
2531STDY5467369	FJDA01000009.1	1068	24088-25155	lpeA-1	3045	21039-24083	lpeB-1
2531STDY5467402	FJDQ01000009.1	1068	90876-91943	lpeA-1	3045	91948-94992	lpeB-1
2531STDY5467324	FJBL01000009.1	1068	90888-91955	lpeA-1	3045	91960-95004	lpeB-1
OLDA_1	FJFJ01000011.1	1068	90908-91975	lpeA-1	3045	91980-95024	lpeB-1
NY9	LOLL01000036.1	1068	24626-25693	lpeA-1	3045	21577-24621	lpeB-1
Hu6	LBHL01000011.1	1068	90884-91951	lpeA-1	3045	91956-95000	lpeB-1
SZ059	LBMR01000012.1	1068	90863-91930	lpeA-1	3045	91935-94979	lpeB-1
NX0702	LBAR01000010.1	1068	90863-91930	lpeA-1	3045	91935-94979	lpeB-1
ATCC 33153	LAXP01000011.1	1068	90869-91936	lpeA-1	3045	91941-94985	lpeB-1
Ymg289	BBUJ01000023.1	1068	90913-91980	lpeA-1	3045	91985-95029	lpeB-1
BJ-9	LBAT01000012.1	1068	90848-91915	lpeA-1	3045	91920-94964	lpeB-1
2531STDY5467326	FJBA01000009.1	1068	24090-25157	lpeA-1	3045	21041-24085	lpeB-1
2531STDY5467380	FJBN01000008.1	1068	24090-25157	lpeA-1	3045	21041-24085	lpeB-1
2531STDY5467395	FJDH01000010.1	1068	90881-91948	lpeA-1	3045	91953-94997	lpeB-1
2531STDY5467325	FJBV01000001.1	1068	525354-526421	lpeA-1	3045	526426-529470	lpeB-1
2531STDY5467412	FJDY01000008.1	1068	24090-25157	lpeA-1	3045	21041-24085	lpeB-1
2531STDY5467318	FJFI01000010.1	1068	24097-25164	lpeA-1	3045	21048-24092	lpeB-1
2531STDY5467295	FJAG01000009.1	1068	24090-25157	lpeA-1	3045	21041-24085	lpeB-1
2531STDY5467382	FJBY01000009.1	1068	90884-91951	lpeA-1	3045	91956-95000	lpeB-1
L01C.1	QWDR01000001.1	1068	1193182-1194249	lpeA-1	3045	1190133-1193177	lpeB-1
L09A.1	QWDX01000001.1	1068	978539-979606	lpeA-1	3045	979611-982655	lpeB-1
L03B.1	QWDT01000001.1	1068	978306-979373	lpeA-1	3045	979378-982422	lpeB-1
L08A.1	QWDW01000001.1	1068	977224-978291	lpeA-1	3045	978296-981340	lpeB-1
WS17_LgA.1	QWDY01000001.1	1068	1202999-1204066	lpeA-1	3045	1199950-1202994	lpeB-1
L04A.1	QWDU01000001.1	1068	978435-979502	lpeA-1	3045	979507-982551	lpeB-1
L05B.1	QWDV01000001.1	1068	1201103-1202170	lpeA-1	3045	1198054-1201098	lpeB-1
L02C.1	QWDS01000001.1	1068	44190-45257	lpeA-1	3045	41141-44185	lpeB-1
Yu237	KQ973594.1	1068	90886-91953	lpeA-1	3045	91958-95002	lpeB-1
JNLH86	KQ973455.1	1068	90900-91967	lpeA-1	3045	91972-95016	lpeB-1
BJ-23	KQ973468.1	1068	90900-91967	lpeA-1	3045	91972-95016	lpeB-1
AH104	KQ973513.1	1068	525396-526463	lpeA-1	3045	526468-529512	lpeB-1
Qin1	KQ973476.1	1068	24056-25123	lpeA-1	3045	21007-24051	lpeB-1
ZJ050052	KQ973485.1	1068	90915-91982	lpeA-1	3045	91987-95031	lpeB-1
JX1	KQ973469.1	1068	24498-25565	lpeA-1	3045	21449-24493	lpeB-1
2531STDY5467330	FJDU01000001.1	1068	525341-526408	lpeA-1	3045	526413-529457	lpeB-1
2531STDY5467319	FJBQ01000001.1	1068	526513-527580	lpeA-1	3045	527585-530629	lpeB-1
TUM 13947	BAYP01000038.1	1068	24791-25858	lpeA-1	3045	21742-24786	lpeB-1
Flint 2 (D-7477)	CP021281.1	1068	3367011-3368078	lpeA-1	3045	3368083-3371127	lpeB-1
L01C.1	QWDR01000001.1	1068	1193182-1194249	lpeA-1	3045	1190133-1193177	lpeB-1
OLDA	CP016030.2	1068	3265091-3266158	lpeA-1	3045	3266163-3269207	lpeB-1
WD_4	LBAN01000017.1	1068	23280-24347	lpeA-2	3045	20231-23275	lpeB-3
U8W (D-7160)	CP021262.1	1068	3256363-3257430	lpeA-3	3042	3257435-3260476	lepB-2
ATCC 33737	KK074202.1	1068	878866-879933	lpeA-3	3042	879938-882979	lepB-2
D-7119	CP014257.1	1068	3174081-3175148	lpeA-3	3042	3175153-3178194	lepB-2
D-7158	CP014256.1	1068	3256363-3257430	lpeA-3	3042	3257435-3260476	lepB-2
F-4185	CP014255.2	1068	3187456-3188523	lpeA-3	3042	3188528-3191569	lepB-2
NCTC12272	LS483412.1	1068	3256359-3257426	lpeA-3	3042	3257431-3260472	lepB-2
NCTC12273	LR134380.1	1068	3256362-3257429	lpeA-3	3042	3257434-3260475	lepB-2
D-7708	CP021259.1	1068	3208018-3209085	lpeA-4	3042	3209090-3212131	lpeB-4
D-4954	CP021256.1	1068	3436033-3437100	lpeA-5	3063	3437105-3440167	lpeB-5
D-5265	CP021272.1	1068	3282970-3284037	lpeA-6	3063	3284042-3287104	lpeB-6
