# Supplementary material for: Antimicrobial susceptibility profiles and tentative epidemiological cutoff values of Legionella pneumophila from environmental water and soil sources in China
Source: Front Microbiol. 2022 Aug 18;13:924709. doi: 10.3389/fmicb.2022.924709 (PMC9597688; doi:10.3389/fmicb.2022.924709)
Supplement: Supplementary file 2 [file Table_2.XLSX]

## Sheet: Sheet1
Supplementary Table 2. Details of 273 representative isolates for the detection of lpeAB.
Isolate name	Sample sources	Geographical region	Longitude and latitude	Isolating time(YYYYMMDD)	RIF	ERY	CLA	AZI	CIP	MOX	LEV	DOX	Sg	AZI suspectibility	lpeAB genes
BJCYW11.8	Tonghui River	Beijing Chaoyang	39.9054, 116.4889	20190913	0.0005	0.5	0.0625	1	0.031	0.031	0.016	8	Sg2-15	AZI-Resitant	lpeAB+
BJCYW13.1	Tonghui River	Beijing Chaoyang	39.9046, 116.4711	20190913	0.0005	0.25	0.031	1	0.031	0.031	0.031	8	Sg2-15	AZI-Resitant	lpeAB+
BJCYW13.6	Tonghui River	Beijing Chaoyang	39.9046, 116.4711	20190913	0.0005	0.25	0.031	1	0.031	0.031	0.016	8	Sg2-15	AZI-Resitant	lpeAB+
BJCYW13.7	Tonghui River	Beijing Chaoyang	39.9046, 116.4711	20190913	0.0005	0.25	0.031	1	0.031	0.031	0.016	8	Sg2-15	AZI-Resitant	lpeAB+
BJCYW13.8	Tonghui River	Beijing Chaoyang	39.9046, 116.4711	20190913	0.0005	0.25	0.031	1	0.0625	0.031	0.016	8	Sg2-15	AZI-Resitant	lpeAB+
BJCYW13.11	Tonghui River	Beijing Chaoyang	39.9046, 116.4711	20190913	0.0005	0.25	0.031	1	0.031	0.031	0.016	8	Sg2-15	AZI-Resitant	lpeAB+
BJCYW13.12	Tonghui River	Beijing Chaoyang	39.9046, 116.4711	20190913	0.0005	0.25	0.031	1	0.031	0.031	0.016	8	Sg2-15	AZI-Resitant	lpeAB+
BJCYW13.13	Tonghui River	Beijing Chaoyang	39.9046, 116.4711	20190913	0.0005	0.25	0.031	1	0.031	0.031	0.016	8	Sg2-15	AZI-Resitant	lpeAB+
BJCYW13.14	Tonghui River	Beijing Chaoyang	39.9046, 116.4711	20190913	0.0005	0.25	0.031	1	0.031	0.031	0.016	8	Sg2-15	AZI-Resitant	lpeAB+
BJCYW13.15	Tonghui River	Beijing Chaoyang	39.9046, 116.4711	20190913	0.00025	0.25	0.031	1	0.031	0.031	0.016	8	Sg2-15	AZI-Resitant	lpeAB+
BJCYW13.16	Tonghui River	Beijing Chaoyang	39.9046, 116.4711	20190913	0.0005	0.25	0.031	1	0.031	0.031	0.031	8	Sg2-15	AZI-Resitant	lpeAB+
BJCYW13.17	Tonghui River	Beijing Chaoyang	39.9046, 116.4711	20190913	0.0005	0.25	0.031	1	0.031	0.031	0.016	8	Sg2-15	AZI-Resitant	lpeAB+
BJCYW14.1	Tonghui River	Beijing Chaoyang	39.9040, 116.4658	20190913	0.0005	0.125	0.031	1	0.031	0.031	0.031	8	Sg2-15	AZI-Resitant	lpeAB+
SZGMW89.1	Small river	Shenzhen Guangming	22.7849, 113.9500	20200302	0.00025	0.25	0.031	0.5	0.031	0.125	0.0625	8	Sg1	AZI-Resitant	lpeAB+
SZGMW99.8	Small river	Shenzhen Guangming	22.7673, 113.9462	20200915	0.00025	0.125	0.0625	0.5	0.031	0.031	0.016	8	Sg2-15	AZI-Resitant	lepAB-
SZGMW108.2	Small river	Shenzhen Guangming	22.7687, 113.9272	20200922	0.0005	0.5	0.031	0.5	0.031	0.031	0.016	8	Sg2-15	AZI-Resitant	lpeAB+
GZBYW26.1	Small river	Guangzhou Baiyun	23.1847, 113.3382	20190609	0.00025	0.125	0.031	0.5	0.031	0.031	0.016	8	Sg1	AZI-Resitant	lpeAB+
GZBYW26.2	Small river	Guangzhou Baiyun	23.1847, 113.3382	20190609	0.00025	0.125	0.031	0.5	0.031	0.031	0.016	8	Sg1	AZI-Resitant	lpeAB+
GZBYW26.3	Small river	Guangzhou Baiyun	23.1847, 113.3382	20190609	0.00025	0.125	0.031	0.5	0.031	0.031	0.016	8	Sg1	AZI-Resitant	lpeAB+
GZBYW26.4	Small river	Guangzhou Baiyun	23.1847, 113.3382	20190609	0.00025	0.125	0.031	0.5	0.031	0.031	0.016	8	Sg1	AZI-Resitant	lpeAB+
GZBYW26.5	Small river	Guangzhou Baiyun	23.1847, 113.3382	20190609	0.00025	0.125	0.031	0.5	0.031	0.031	0.031	8	Sg1	AZI-Resitant	lpeAB+
GZBYW26.6	Small river	Guangzhou Baiyun	23.1847, 113.3382	20190609	0.00025	0.125	0.031	0.5	0.031	0.031	0.031	8	Sg1	AZI-Resitant	lpeAB+
GZBYW26.7	Small river	Guangzhou Baiyun	23.1847, 113.3382	20190609	0.00025	0.125	0.031	0.5	0.031	0.031	0.031	8	Sg1	AZI-Resitant	lpeAB+
GZBYW26.8	Small river	Guangzhou Baiyun	23.1847, 113.3382	20190609	0.00025	0.125	0.031	0.5	0.031	0.031	0.0625	8	Sg1	AZI-Resitant	lpeAB+
GZBYW26.9	Small river	Guangzhou Baiyun	23.1847, 113.3382	20190609	0.00025	0.125	0.031	0.5	0.031	0.031	0.031	8	Sg1	AZI-Resitant	lpeAB+
GZBYW26.10	Small river	Guangzhou Baiyun	23.1847, 113.3382	20190609	0.00025	0.125	0.031	0.5	0.031	0.031	0.031	8	Sg1	AZI-Resitant	lpeAB+
GZBYW26.11	Small river	Guangzhou Baiyun	23.1847, 113.3382	20190609	0.00025	0.125	0.031	0.5	0.031	0.031	0.031	8	Sg1	AZI-Resitant	lpeAB+
GZBYW26.12	Small river	Guangzhou Baiyun	23.1847, 113.3382	20190609	0.00025	0.125	0.031	0.5	0.031	0.031	0.031	8	Sg1	AZI-Resitant	lpeAB+
GZBYW26.13	Small river	Guangzhou Baiyun	23.1847, 113.3382	20190609	0.00025	0.125	0.031	0.5	0.031	0.031	0.031	8	Sg1	AZI-Resitant	lpeAB+
GZBYW26.14	Small river	Guangzhou Baiyun	23.1847, 113.3382	20190609	0.00025	0.125	0.031	0.5	0.031	0.031	0.031	8	Sg1	AZI-Resitant	lpeAB+
GZBYW26.15	Small river	Guangzhou Baiyun	23.1847, 113.3382	20190609	0.00025	0.125	0.031	0.5	0.031	0.031	0.031	8	Sg1	AZI-Resitant	lpeAB+
GZBYW26.16	Small river	Guangzhou Baiyun	23.1847, 113.3382	20190609	0.00025	0.125	0.031	0.5	0.031	0.031	0.031	8	Sg1	AZI-Resitant	lpeAB+
GZBYW26.17	Small river	Guangzhou Baiyun	23.1847, 113.3382	20190609	0.00025	0.125	0.031	0.5	0.031	0.031	0.031	8	Sg1	AZI-Resitant	lpeAB+
GZBYW26.18	Small river	Guangzhou Baiyun	23.1847, 113.3382	20190609	0.00025	0.125	0.031	0.5	0.031	0.031	0.031	8	Sg1	AZI-Resitant	lpeAB+
GZBYW26.19	Small river	Guangzhou Baiyun	23.1847, 113.3382	20190609	0.00025	0.125	0.031	0.5	0.031	0.031	0.031	8	Sg1	AZI-Resitant	lpeAB+
GZBYW26.20	Small river	Guangzhou Baiyun	23.1847, 113.3382	20190609	0.000125	0.125	0.031	0.5	0.031	0.031	0.031	8	Sg1	AZI-Resitant	lpeAB+
GZBYW26.21	Small river	Guangzhou Baiyun	23.1847, 113.3382	20190609	0.000125	0.125	0.031	0.5	0.031	0.031	0.031	8	Sg1	AZI-Resitant	lpeAB+
GZBYW26.22	Small river	Guangzhou Baiyun	23.1847, 113.3382	20190609	0.000125	0.25	0.031	0.5	0.0625	0.031	0.0625	8	Sg1	AZI-Resitant	lpeAB+
GZBYW26.23	Small river	Guangzhou Baiyun	23.1847, 113.3382	20190609	0.00025	0.25	0.031	0.5	0.031	0.031	0.0625	8	Sg1	AZI-Resitant	lepAB-
GZBYW26.24	Small river	Guangzhou Baiyun	23.1847, 113.3382	20190609	0.00025	0.25	0.016	0.5	0.016	0.031	0.031	8	Sg1	AZI-Resitant	lpeAB+
GZBYW27.1	Small river	Guangzhou Baiyun	23.1843, 113.3383	20190609	0.00025	0.125	0.031	0.5	0.031	0.031	0.016	8	Sg1	AZI-Resitant	lpeAB+
GZBYW27.2	Small river	Guangzhou Baiyun	23.1843, 113.3383	20190609	0.00025	0.125	0.031	0.5	0.031	0.031	0.031	8	Sg1	AZI-Resitant	lpeAB+
GZBYW27.4	Small river	Guangzhou Baiyun	23.1843, 113.3383	20190609	0.00025	0.125	0.031	0.5	0.031	0.031	0.031	8	Sg1	AZI-Resitant	lpeAB+
GZBYW27.5	Small river	Guangzhou Baiyun	23.1843, 113.3383	20190609	0.00025	0.125	0.031	0.5	0.031	0.031	0.031	8	Sg1	AZI-Resitant	lpeAB+
GZBYW29.1	Small river	Guangzhou Baiyun	23.1843, 113.3383	20190609	0.00025	0.25	0.031	0.5	0.031	0.031	0.016	8	Sg1	AZI-Resitant	lpeAB+
BJCYW13.9	Tonghui River	Beijing Chaoyang	39.9046, 116.4711	20190913	0.001	0.125	0.031	0.5	0.031	0.031	0.016	8	Sg2-15	AZI-Resitant	lpeAB+
BJCYW12.2	Tonghui River	Beijing Chaoyang	39.9043, 116.4827	20190913	0.0005	0.5	0.0625	0.25	0.031	0.031	0.016	8	Sg2-15	AZI-Sensitive	lepAB-
DGSSHW4.1	Lake	Dongguan Songshanhu	22.9224, 113.8947	20190818	0.0005	0.5	0.0625	0.25	0.0625	0.0625	0.031	8	Sg2-15	AZI-Sensitive	lepAB-
GZBYS47.65	Plant soil	Guangzhou, Baiyun	23.1788, 113.3210	20191208	0.002	0.125	0.031	0.25	0.031	0.031	0.016	4	Sg2-15	AZI-Sensitive	lepAB-
GZBYS53.2	Potted soil	Guangzhou, Baiyun	23.1813, 113.3199	20191208	0.0005	0.5	0.0625	0.25	0.0625	0.031	0.031	8	Sg2-15	AZI-Sensitive	lepAB-
GZBYW49.1	Lake	Guangzhou Baiyun	23.1885, 113.3324	20191026	0.0005	0.5	0.0625	0.25	0.031	0.031	0.016	8	Sg2-15	AZI-Sensitive	lepAB-
GZHZS9.12	Potted soil	Guangzhou, Baiyun	23.0726, 113.3194	20191103	0.0005	0.25	0.031	0.25	0.016	0.031	0.016	8	Sg2-15	AZI-Sensitive	lepAB-
GZYXW35.19	Lake	Guangzhou Yuexiu	23.1452, 113.2623	20190825	0.0005	0.5	0.0625	0.25	0.0625	0.125	0.031	8	Sg2-15	AZI-Sensitive	lepAB-
GZYXW37.1	Lake	Guangzhou Yuexiu	23.1448, 113.2621	20190825	0.0005	0.5	0.0625	0.25	0.0625	0.125	0.0625	8	Sg2-15	AZI-Sensitive	lepAB-
GZYXW38.26	Lake	Guangzhou Yuexiu	23.1434, 113.2620	20190825	0.0005	0.5	0.0625	0.25	0.031	0.031	0.016	8	Sg2-15	AZI-Sensitive	lepAB-
GZYXW39.19	Lake	Guangzhou Yuexiu	23.1389, 113.2635	20190825	0.0005	0.25	0.0625	0.25	0.031	0.031	0.016	8	Sg2-15	AZI-Sensitive	lepAB-
HSXLW13.27	Lake	Huangshi Xialu	30.1817, 115.0323	20190613	0.0005	0.5	0.031	0.25	0.031	0.031	0.016	8	Sg2-15	AZI-Sensitive	lepAB-
HSXSSS14.11	Vegetable garden soil	Huangshi, Xisaishan	30.1409, 115.0493	20200409	0.00025	0.5	0.0625	0.25	0.0625	0.031	0.031	8	Sg1	AZI-Sensitive	lepAB-
MZDPW5.1	Small river	Meizhou Dapu	24.4873, 116.7598	20191002	0.00025	0.25	0.0625	0.25	0.008	0.031	0.016	8	Sg2-15	AZI-Sensitive	lepAB-
QYYDW7.3	Pond	Qingyuan Yingde	23.3388, 113.3238	20190629	0.0005	0.25	0.0625	0.25	0.031	0.0625	0.031	16	Sg2-15	AZI-Sensitive	lepAB-
QYYDW9.2	Pond	Qingyuan Yingde	24.3575, 113.3318	20190629	0.0005	0.5	0.0625	0.25	0.031	0.031	0.031	8	Sg2-15	AZI-Sensitive	lepAB-
SGZMS9.20	Plant soil	Shenzhen, Guangming	22.7851, 113.9495	20200107	0.00025	0.25	0.0625	0.25	0.031	0.031	0.016	8	Sg2-15	AZI-Sensitive	lepAB-
SZFTW76.10	Sea	Shenzhen Futian	22.5191, 113.9895	20190804	0.0005	0.5	0.031	0.25	0.031	0.0625	0.031	8	Sg2-15	AZI-Sensitive	lepAB-
SZFTW77.7	Sea	Shenzhen Futian	22.5183, 113.9794	20190804	0.00025	0.5	0.0625	0.25	0.0625	0.125	0.031	8	Sg2-15	AZI-Sensitive	lepAB-
SZFTW80.11	Sea	Shenzhen Futian	22.5181, 113.9798	20190804	0.0005	0.25	0.0625	0.25	0.031	0.031	0.016	8	Sg2-15	AZI-Sensitive	lepAB-
SZFTW84.11	Lake	Shenzhen Futian	22.5263, 113.9834	20190804	0.0005	0.25	0.031	0.25	0.031	0.031	0.016	8	Sg2-15	AZI-Sensitive	lepAB-
SZFTW85.10	Lake	Shenzhen Futian	22.5271, 113.9887	20190804	0.0005	0.5	0.0625	0.25	0.031	0.0625	0.031	16	Sg2-15	AZI-Sensitive	lepAB-
SZGMS4.1	Plant soil	Shenzhen, Guangming	22.7852, 113.9501	20200107	0.0005	0.5	0.0625	0.25	0.031	0.0625	0.031	8	Sg1	AZI-Sensitive	lepAB-
SZGMS6.21	Plant soil	Shenzhen, Guangming	22.7853, 113.9514	20200107	0.00025	0.25	0.0625	0.25	0.031	0.031	0.016	8	Sg2-15	AZI-Sensitive	lepAB-
SZGMW103.17	Small river	Shenzhen Guangming	22.7691, 113.9448	20200915	0.0005	0.5	0.0625	0.25	0.031	0.031	0.016	8	Sg2-15	AZI-Sensitive	lepAB-
SZGMW106.11	Small river	Shenzhen Guangming	22.7645, 113.9324	20200922	0.0005	0.5	0.0625	0.25	0.031	0.031	0.016	8	Sg2-15	AZI-Sensitive	lepAB-
SZGMW107.7	Small river	Shenzhen Guangming	22.7677, 113.9322	20200922	0.00025	0.5	0.0625	0.25	0.031	0.031	0.016	8	Sg2-15	AZI-Sensitive	lepAB-
SZGMW129.13	Small river	Shenzhen Guangming	22.7845, 113.9500	20210222	0.00025	0.25	0.0625	0.25	0.031	0.031	0.016	8	Sg2-15	AZI-Sensitive	lepAB-
SZGMW131.1	Small river	Shenzhen Guangming	22.7847. 113.9502	20210222	0.00025	0.5	0.0625	0.25	0.0625	0.031	0.016	8	Sg2-15	AZI-Sensitive	lepAB-
SZGMW2.10	small river	Shenzhen Guangming	22.7848, 113.9505	20190426	0.00025	0.25	0.031	0.25	0.031	0.031	0.016	8	Sg2-15	AZI-Sensitive	lepAB-
SZGMW20.26	small river	Shenzhen Guangming	22.7834, 113.9530	20190510	0.0005	0.25	0.0625	0.25	0.031	0.031	0.031	8	Sg1	AZI-Sensitive	lepAB-
SZGMW30.1	Pond	Shenzhen Guangming	22.7809, 113.9602	20190517	0.001	0.25	0.0625	0.25	0.0625	0.031	0.031	8	Sg1	AZI-Sensitive	lepAB-
SZGMW39.1	Grassland ponding	Shenzhen Guangming	22.8029, 113.9460	20190704	0.0005	0.125	0.0625	0.25	0.031	0.031	0.031	8	Sg1	AZI-Sensitive	lepAB-
SZGMW5.2	small river	Shenzhen Guangming	22.7852, 113.9505	20190426	0.00025	0.125	0.0625	0.25	0.031	0.031	0.031	8	Sg1	AZI-Sensitive	lepAB-
SZGMW63.28	Lake	Shenzhen Guangming	22.7646, 113.9487	20190719	0.000125	0.5	0.0625	0.25	0.031	0.031	0.016	8	Sg2-15	AZI-Sensitive	lepAB-
SZGMW65.7	Lake	Shenzhen Guangming	22.7361, 113.8920	20190728	0.00025	0.25	0.0625	0.25	0.031	0.031	0.031	8	Sg2-15	AZI-Sensitive	lepAB-
SZGMW66.14	Lake	Shenzhen Guangming	22.7377, 113.8916	20190728	0.00025	0.125	0.0625	0.25	0.031	0.031	0.016	8	Sg2-15	AZI-Sensitive	lepAB-
SZGMW70.2	Lake	Shenzhen Guangming	22.7386, 113.8942	20190728	0.0005	0.5	0.0625	0.25	0.031	0.0625	0.031	8	Sg2-15	AZI-Sensitive	lepAB-
SZGMW73.1	Lake	Shenzhen Guangming	22.7372, 113.8995	20190728	0.00025	0.5	0.0625	0.25	0.0625	0.125	0.0625	8	Sg2-15	AZI-Sensitive	lepAB-
SZGMW74.2	Lake	Shenzhen Guangming	22.7401, 113.9004	20190728	0.0005	0.5	0.0625	0.25	0.0625	0.125	0.0625	8	Sg2-15	AZI-Sensitive	lepAB-
SZGMW9.2	small river	Shenzhen Guangming	22.7850, 113.9512	20190426	0.00025	0.125	0.0625	0.25	0.031	0.031	0.031	8	Sg2-15	AZI-Sensitive	lepAB-
SZGMS16.23	Plant soil	Shenzhen, Guangming	22.7888, 113.9667	20200508	0.00025	0.5	0.0625	0.25	0.031	0.031	0.016	16	Sg2-15	AZI-Sensitive	lepAB-
BJCYW11.2	Tonghui River	Beijing Chaoyang	39.9054, 116.4889	20190913	0.0005	0.25	0.0625	0.125	0.031	0.031	0.016	8	Sg2-15	AZI-Sensitive	lepAB-
BJCYW12.4	Tonghui River	Beijing Chaoyang	39.9043, 116.4827	20190913	0.00025	0.125	0.031	0.125	0.031	0.031	0.031	8	Sg2-15	AZI-Sensitive	lepAB-
BJCYW13.10	Tonghui River	Beijing Chaoyang	39.9046, 116.4711	20190913	0.0005	0.25	0.0625	0.125	0.031	0.031	0.016	8	Sg2-15	AZI-Sensitive	lepAB-
BJCYW14.2	Tonghui River	Beijing Chaoyang	39.9040, 116.4658	20190913	0.0005	0.25	0.0625	0.125	0.031	0.031	0.016	8	Sg2-15	AZI-Sensitive	lepAB-
CDJJW2.43	River	Chengdu Jinjiang	30.6550, 104.0893	20191030	0.0005	0.0625	0.0625	0.125	0.0625	0.031	0.031	8	Sg2-15	AZI-Sensitive	lepAB-
DLSHKW7.2	Malan River	Dalian Shahekou	38.8882, 121.5946	20190823	0.0005	0.125	0.031	0.125	0.031	0.031	0.016	8	Sg1	AZI-Sensitive	lepAB-
DLSHKW9.1	Malan River	Dalian Shahekou	38.8929, 121.5935	20190823	0.0005	0.5	0.0625	0.125	0.0625	0.031	0.031	8	Sg2-15	AZI-Sensitive	lepAB-
GZBYS13.1	Plant soil	Guangzhou, Baiyun	23.1505, 113.2682	20191117	0.00025	0.125	0.031	0.125	0.031	0.031	0.016	4	Sg2-15	AZI-Sensitive	lepAB-
GZBYS17.1	Plant soil	Guangzhou, Baiyun	23.1477, 113.2709	20191117	0.0005	0.125	0.0625	0.125	0.031	0.031	0.016	8	Sg2-15	AZI-Sensitive	lepAB-
GZBYS23.1	Plant soil	Guangzhou, Baiyun	23.1926, 113.3071	20191124	0.00025	0.125	0.031	0.125	0.031	0.0625	0.031	8	Sg1	AZI-Sensitive	lepAB-
GZBYS47.10	Plant soil	Guangzhou, Baiyun	23.1788, 113.3210	20191208	0.00025	0.0625	0.031	0.125	0.031	0.031	0.016	8	Sg2-15	AZI-Sensitive	lepAB-
GZBYS51.10	Potted soil	Guangzhou, Baiyun	23.1815, 113.3204	20191208	0.0005	0.25	0.0625	0.125	0.016	0.031	0.016	8	Sg2-15	AZI-Sensitive	lepAB-
GZBYS52.1	Potted soil	Guangzhou, Baiyun	23.1813, 113.3199	20191208	0.0005	0.125	0.0625	0.125	0.031	0.031	0.016	8	Sg2-15	AZI-Sensitive	lepAB-
GZBYS53.1	Potted soil	Guangzhou, Baiyun	23.1813, 113.3199	20191208	0.0005	0.5	0.0625	0.125	0.0625	0.031	0.016	8	Sg2-15	AZI-Sensitive	lepAB-
GZBYS64.1	Plant soil	Guangzhou, Baiyun	23.1875, 113.3369	20191227	0.00025	0.125	0.031	0.125	0.031	0.031	0.031	8	Sg2-15	AZI-Sensitive	lepAB-
GZBYS66.1	Plant soil	Guangzhou, Baiyun	23.1873, 113.3368	20191227	0.0005	0.25	0.0625	0.125	0.031	0.031	0.016	8	Sg2-15	AZI-Sensitive	lepAB-
GZBYS74.1	Plant soil	Guangzhou, Baiyun	23.1977, 113.3379	20200111	0.00025	0.0625	0.031	0.125	0.031	0.031	0.031	8	Sg2-15	AZI-Sensitive	lepAB-
GZBYW10.1	Pond	Guangzhou Baiyun	23.1829, 113.3298	20190519	0.0005	0.5	0.0625	0.125	0.031	0.031	0.031	8	Sg2-15	AZI-Sensitive	lepAB-
GZBYW2.1	Pond	Guangzhou Baiyun	23.1876, 113.3320	20190512	0.0005	0.25	0.0625	0.125	0.031	0.031	0.016	8	Sg2-15	AZI-Sensitive	lepAB-
GZBYW27.3	Small river	Guangzhou Baiyun	23.1843, 113.3383	20190609	0.00025	0.125	0.031	0.125	0.016	0.031	0.031	8	Sg1	AZI-Sensitive	lepAB-
GZBYW40.1	Lake	Guangzhou Baiyun	23.1569, 113.2940	20190916	0.00025	0.125	0.031	0.125	0.031	0.031	0.031	8	Sg1	AZI-Sensitive	lepAB-
GZBYW43.1	Lake	Guangzhou Baiyun	23.1569, 113.2940	20190916	0.00025	0.125	0.031	0.125	0.016	0.031	0.016	8	Sg1	AZI-Sensitive	lepAB-
GZBYW44.1	Lake	Guangzhou Baiyun	23.1573, 113.2935	20190916	0.0005	0.25	0.031	0.125	0.031	0.031	0.031	8	Sg2-15	AZI-Sensitive	lepAB-
GZBYW48.1	Grassland ponding	Guangzhou Baiyun	23.1571, 113.2933	20190916	0.0005	0.25	0.031	0.125	0.031	0.031	0.031	8	Sg2-15	AZI-Sensitive	lepAB-
GZBYW49.13	Lake	Guangzhou Baiyun	23.1885, 113.3324	20191026	0.0005	0.5	0.0625	0.125	0.031	0.031	0.031	8	Sg2-15	AZI-Sensitive	lepAB-
GZBYW5.1	small river	Shenzhen Guangming	22.7852, 113.9505	20190426	0.0005	0.25	0.0625	0.125	0.031	0.031	0.016	8	Sg2-15	AZI-Sensitive	lepAB-
GZBYW51.1	Lake	Guangzhou Baiyun	23.1883, 113.3319	20191026	0.0005	0.5	0.0625	0.125	0.0625	0.031	0.031	16	Sg2-15	AZI-Sensitive	lepAB-
GZBYW52.10	Lake	Guangzhou Baiyun	23.1878, 113.3324	20191026	0.0005	0.5	0.0625	0.125	0.031	0.031	0.016	8	Sg2-15	AZI-Sensitive	lepAB-
GZBYW54.1	Lake	Guangzhou Baiyun	23.1875, 113.3322	20191026	0.00025	0.25	0.031	0.125	0.031	0.031	0.016	8	Sg2-15	AZI-Sensitive	lepAB-
GZHZS8.2	Potted soil	Guangzhou, Baiyun	23.0760, 113.3218	20191103	0.0005	0.25	0.031	0.125	0.031	0.031	0.016	8	Sg2-15	AZI-Sensitive	lepAB-
GZHZS9.1	Potted soil	Guangzhou, Baiyun	23.0726, 113.3194	20191103	0.00025	0.125	0.031	0.125	0.016	0.031	0.016	8	Sg2-15	AZI-Sensitive	lepAB-
GZTHS24.1	Plant soil	Guangzhou Tianhe	23.1849, 113.3432	20191124	0.0005	0.125	0.031	0.125	0.031	0.031	0.031	4	Sg2-15	AZI-Sensitive	lepAB-
GZYXW35.1	Lake	Guangzhou Yuexiu	23.1452, 113.2623	20190825	0.0005	0.25	0.031	0.125	0.0625	0.125	0.0625	8	Sg2-15	AZI-Sensitive	lepAB-
GZYXW37.2	Lake	Guangzhou Yuexiu	23.1448, 113.2621	20190825	0.0005	0.5	0.0625	0.125	0.0625	0.125	0.031	8	Sg2-15	AZI-Sensitive	lepAB-
GZYXW38.1	Lake	Guangzhou Yuexiu	23.1434, 113.2620	20190825	0.0005	0.5	0.0625	0.125	0.0625	0.031	0.016	8	Sg2-15	AZI-Sensitive	lepAB-
GZYXW39.1	Lake	Guangzhou Yuexiu	23.1389, 113.2635	20190825	0.0005	0.25	0.0625	0.125	0.031	0.031	0.016	8	Sg2-15	AZI-Sensitive	lepAB-
GZZCS67.1	Plant soil	Guangzhou, Zengcheng	23.2386, 113.7827	20201002	0.00025	0.25	0.0625	0.125	0.031	0.031	0.016	8	Sg2-15	AZI-Sensitive	lepAB-
GZZCS68.1	Plant soil	Guangzhou, Zengcheng	23.2417,113.8308	20201002	0.00025	0.125	0.031	0.125	0.031	0.031	0.016	8	Sg1	AZI-Sensitive	lepAB-
HSXLW12.1	Lake	Huangshi Xialu	30.1817, 115.0323	20190613	0.0005	0.5	0.0625	0.125	0.0625	0.031	0.016	8	Sg2-15	AZI-Sensitive	lepAB-
HSXLW13.11	Lake	Huangshi Xialu	30.1817, 115.0323	20190613	0.0005	0.25	0.031	0.125	0.031	0.031	0.031	8	Sg2-15	AZI-Sensitive	lepAB-
HSXLW15.10	Fountain	Huangshi Xialu	30.2020, 115.0435	20190613	0.0005	0.5	0.031	0.125	0.031	0.031	0.016	16	Sg2-15	AZI-Sensitive	lepAB-
HSXLW16.1	Fountain	Huangshi Xialu	30.1986, 115.0410	20190613	0.00025	0.125	0.031	0.125	0.031	0.031	0.031	8	Sg1	AZI-Sensitive	lepAB-
HSXLW20.1	Fountain	Huangshi Xialu	30.1994, 115.0431	20190613	0.00025	0.125	0.031	0.125	0.0625	0.0625	0.031	8	Sg1	AZI-Sensitive	lepAB-
HSXSSS14.1	Vegetable garden soil	Huangshi, Xisaishan	30.1409, 115.0493	20200409	0.00025	0.5	0.031	0.125	0.031	0.031	0.016	8	Sg2-15	AZI-Sensitive	lepAB-
HSXSSW21.27	Yangzi River	Huangshi Xisaishan	30.2126, 115.0989	20190614	0.00025	0.25	0.031	0.125	0.031	0.031	0.031	8	Sg2-15	AZI-Sensitive	lepAB-
HZHYW3.1	Lake	Huizhou Huiyang	22.7369, 114.5365	20191031	0.00025	0.125	0.031	0.125	0.031	0.031	0.016	8	Sg1	AZI-Sensitive	lepAB-
HZHYW4.2	Lake	Huizhou Huiyang	22.7350, 114.5324	20191031	0.00025	0.125	0.031	0.125	0.031	0.031	0.016	8	Sg2-15	AZI-Sensitive	lepAB-
HZHYW5.10	Lake	Huizhou Huiyang	22.7353, 114.5367	20191031	0.000125	0.25	0.0625	0.125	0.031	0.031	0.016	8	Sg1	AZI-Sensitive	lepAB-
MZDPW5.10	Small river	Meizhou Dapu	24.4873, 116.7598	20191002	0.00025	0.25	0.0625	0.125	0.031	0.031	0.016	8	Sg2-15	AZI-Sensitive	lepAB-
NJPKW1.1	Yangzi River	Nanjing Pukou	32.1334, 118.7587	20190728	0.00025	0.125	0.031	0.125	0.031	0.031	0.031	8	Sg2-15	AZI-Sensitive	lepAB-
NJPKW2.1	Yangzi River	Nanjing Pukou	32.1548, 118.8074	20190728	0.0005	0.25	0.0625	0.125	0.031	0.031	0.016	8	Sg1	AZI-Sensitive	lepAB-
NJPKW4.1	Yangzi River	Nanjing Pukou	32.1121, 118.7370	20190728	0.0005	0.25	0.031	0.125	0.0625	0.031	0.031	8	Sg2-15	AZI-Sensitive	lepAB-
NJPKW5.1	Yangzi River	Nanjing Pukou	32.0846, 118.7138	20190728	0.00025	0.125	0.031	0.125	0.031	0.031	0.016	16	Sg1	AZI-Sensitive	lepAB-
NJQHW8.3	Lake	Nanjing Qinhuai	32.0270, 118.8977	20200718	0.0005	0.5	0.0625	0.125	0.031	0.031	0.016	8	Sg2-15	AZI-Sensitive	lepAB-
QYYDW7.1	Pond	Qingyuan Yingde	23.3388, 113.3238	20190629	0.00025	0.5	0.031	0.125	0.031	0.031	0.016	8	Sg1	AZI-Sensitive	lepAB-
QYYDW8.1	Pond	Qingyuan Yingde	24.3399, 113.3281	20190629	0.0005	0.5	0.0625	0.125	0.031	0.031	0.016	8	Sg2-15	AZI-Sensitive	lepAB-
QYYDW9.1	Pond	Qingyuan Yingde	24.3575, 113.3318	20190629	0.00025	0.5	0.0625	0.125	0.031	0.031	0.016	8	Sg2-15	AZI-Sensitive	lepAB-
SGZMS7.1	Plant soil	Shenzhen, Guangming	22.7858, 113.9497	20200107	0.00025	0.25	0.016	0.125	0.031	0.031	0.016	8	Sg2-15	AZI-Sensitive	lepAB-
SGZMS8.1	Plant soil	Shenzhen, Guangming	22.7851, 113.9495	20200107	0.00025	0.125	0.031	0.125	0.031	0.031	0.016	8	Sg2-15	AZI-Sensitive	lepAB-
SGZMS9.1	Plant soil	Shenzhen, Guangming	22.7851, 113.9495	20200107	0.0005	0.25	0.0625	0.125	0.031	0.031	0.016	8	Sg2-15	AZI-Sensitive	lepAB-
SJZZDS4.1	Plant soil	Shijiazhuang, Zhengding	38.1376, 114.5598	20191017	0.00025	0.125	0.031	0.125	0.016	0.031	0.016	8	Sg2-15	AZI-Sensitive	lepAB-
SZFTW76.17	Sea	Shenzhen Futian	22.5191, 113.9895	20190804	0.0005	0.25	0.031	0.125	0.031	0.0625	0.031	4	Sg2-15	AZI-Sensitive	lepAB-
SZFTW77.1	Sea	Shenzhen Futian	22.5183, 113.9794	20190804	0.0005	0.25	0.0625	0.125	0.031	0.031	0.031	8	Sg2-15	AZI-Sensitive	lepAB-
SZFTW80.12	Sea	Shenzhen Futian	22.5181, 113.9798	20190804	0.0005	0.25	0.031	0.125	0.031	0.031	0.016	8	Sg1	AZI-Sensitive	lepAB-
SZFTW83.1	Lake	Shenzhen Futian	22.5263, 113.9834	20190804	0.00025	0.125	0.0625	0.125	0.031	0.031	0.016	8	Sg1	AZI-Sensitive	lepAB-
SZFTW84.1	Lake	Shenzhen Futian	22.5263, 113.9834	20190804	0.00025	0.125	0.031	0.125	0.031	0.031	0.031	8	Sg2-15	AZI-Sensitive	lepAB-
SZFTW85.1	Lake	Shenzhen Futian	22.5271, 113.9887	20190804	0.00025	0.25	0.0625	0.125	0.031	0.031	0.016	8	Sg2-15	AZI-Sensitive	lepAB-
SZGMS1.12	Plant soil	Shenzhen, Guangming	22.7853, 113.9500	20191212	0.00025	0.25	0.031	0.125	0.0625	0.031	0.016	8	Sg2-15	AZI-Sensitive	lepAB-
SZGMS2.1	Plant soil	Shenzhen, Guangming	22.7853, 113.9498	20191212	0.0005	0.125	0.031	0.125	0.031	0.016	0.016	8	Sg2-15	AZI-Sensitive	lepAB-
SZGMS3.1	Plant soil	Shenzhen, Guangming	22.7854, 113.9499	20200107	0.0005	0.125	0.031	0.125	0.031	0.031	0.016	8	Sg2-15	AZI-Sensitive	lepAB-
SZGMS4.16	Plant soil	Shenzhen, Guangming	22.7852, 113.9501	20200107	0.0005	0.5	0.0625	0.125	0.031	0.031	0.031	8	Sg2-15	AZI-Sensitive	lepAB-
SZGMS5.4	Plant soil	Shenzhen, Guangming	22.7854, 113.9496	20200107	0.00025	0.125	0.031	0.125	0.031	0.031	0.031	8	Sg2-15	AZI-Sensitive	lepAB-
SZGMS6.1	Plant soil	Shenzhen, Guangming	22.7853, 113.9494	20200107	0.00025	0.125	0.031	0.125	0.031	0.031	0.031	16	Sg2-15	AZI-Sensitive	lepAB-
SZGMW101.1	Small river	Shenzhen Guangming	22.7688, 113.9451	20200915	0.0005	0.25	0.031	0.125	0.031	0.031	0.016	8	Sg2-15	AZI-Sensitive	lepAB-
SZGMW104.1	Small river	Shenzhen Guangming	22.7687, 113.9451	20200915	0.00025	0.0625	0.031	0.125	0.031	0.031	0.016	8	Sg1	AZI-Sensitive	lepAB-
SZGMW105.1	Small river	Shenzhen Guangming	22.7682, 113.9457	20200915	0.00025	0.25	0.0625	0.125	0.0625	0.031	0.016	8	Sg2-15	AZI-Sensitive	lepAB-
SZGMW106.1	Small river	Shenzhen Guangming	22.7645, 113.9324	20200922	0.001	0.25	0.0625	0.125	0.031	0.031	0.016	8	Sg2-15	AZI-Sensitive	lepAB-
SZGMW107.10	Small river	Shenzhen Guangming	22.7677, 113.9322	20200922	0.00025	0.125	0.0625	0.125	0.031	0.031	0.016	8	Sg2-15	AZI-Sensitive	lepAB-
SZGMW108.1	Small river	Shenzhen Guangming	22.7687, 113.9272	20200922	0.0005	0.125	0.031	0.125	0.031	0.031	0.016	8	Sg2-15	AZI-Sensitive	lepAB-
SZGMW109.1	Small river	Shenzhen Guangming	22.7689, 113.9236	20200922	0.001	0.25	0.031	0.125	0.031	0.031	0.016	8	Sg2-15	AZI-Sensitive	lepAB-
SZGMW11.1	small river	Shenzhen Guangming	22.7840, 113.9515	20190510	0.0005	0.25	0.0625	0.125	0.031	0.031	0.016	8	Sg2-15	AZI-Sensitive	lepAB-
SZGMW110.3	Small river	Shenzhen Guangming	22.7705, 113.9205	20200922	0.00025	0.25	0.0625	0.125	0.0625	0.031	0.016	8	Sg2-15	AZI-Sensitive	lepAB-
SZGMW111.1	Small river	Shenzhen Guangming	22.7712, 113.9183	20200922	0.00025	0.0625	0.0625	0.125	0.031	0.125	0.031	8	Sg1	AZI-Sensitive	lepAB-
SZGMW115.1	Pond	Shenzhen Guangming	22.7613, 113.9707	20201007	0.0005	0.25	0.031	0.125	0.031	0.031	0.016	8	Sg2-15	AZI-Sensitive	lepAB-
SZGMW116.1	Small river	Shenzhen Guangming	22.7641, 113.9508	20201020	0.0005	0.125	0.031	0.125	0.0625	0.031	0.031	8	Sg2-15	AZI-Sensitive	lepAB-
SZGMW12.10	small river	Shenzhen Guangming	22.7850, 113.9502	20190510	0.0005	0.125	0.031	0.125	0.031	0.031	0.031	8	Sg2-15	AZI-Sensitive	lepAB-
SZGMW122.1	Small river	Shenzhen Guangming	22.7644, 113.9501	20201020	0.00025	0.25	0.031	0.125	0.008	0.031	0.031	8	Sg1	AZI-Sensitive	lepAB-
SZGMW123.1	Small river	Shenzhen Guangming	22.7643, 113.9494	20201020	0.0005	0.125	0.031	0.125	0.0625	0.031	0.016	8	Sg2-15	AZI-Sensitive	lepAB-
SZGMW127.1	Small river	Shenzhen Guangming	22.7846, 113.9519	20210222	0.0005	0.5	0.0625	0.125	0.031	0.031	0.016	8	Sg2-15	AZI-Sensitive	lepAB-
SZGMW129.1	Small river	Shenzhen Guangming	22.7845, 113.9500	20210222	0.0005	0.25	0.0625	0.125	0.031	0.031	0.016	8	Sg2-15	AZI-Sensitive	lepAB-
SZGMW13.1	small river	Shenzhen Guangming	22.7849, 113.9494	20190510	0.00025	0.125	0.031	0.125	0.031	0.031	0.016	8	Sg1	AZI-Sensitive	lepAB-
SZGMW130.1	Small river	Shenzhen Guangming	22.7852, 113.9534	20210222	0.00025	0.0625	0.016	0.125	0.031	0.031	0.031	8	Sg2-15	AZI-Sensitive	lepAB-
SZGMW2.1	small river	Shenzhen Guangming	22.7848, 113.9505	20190426	0.0005	0.25	0.031	0.125	0.031	0.031	0.016	8	Sg2-15	AZI-Sensitive	lepAB-
SZGMW20.1	small river	Shenzhen Guangming	22.7834, 113.9530	20190510	0.0005	0.125	0.0625	0.125	0.0625	0.031	0.031	8	Sg1	AZI-Sensitive	lepAB-
SZGMW28.10	Pond	Shenzhen Guangming	22.7824, 113.9614	20190517	0.00025	0.125	0.031	0.125	0.031	0.031	0.031	8	Sg1	AZI-Sensitive	lepAB-
SZGMW30.2	Pond	Shenzhen Guangming	22.7809, 113.9602	20190517	0.0005	0.25	0.031	0.125	0.0625	0.031	0.031	8	Sg1	AZI-Sensitive	lepAB-
SZGMW34.1	Pond	Shenzhen Guangming	22.8011, 113.9449	20190704	0.0005	0.25	0.031	0.125	0.031	0.031	0.031	8	Sg2-15	AZI-Sensitive	lepAB-
SZGMW36.1	Pond	Shenzhen Guangming	22.8011, 113.9449	20190704	0.0005	0.25	0.031	0.125	0.031	0.031	0.031	8	Sg2-15	AZI-Sensitive	lepAB-
SZGMW39.10	Grassland ponding	Shenzhen Guangming	22.8029, 113.9460	20190704	0.0005	0.0625	0.0625	0.125	0.031	0.031	0.031	8	Sg1	AZI-Sensitive	lepAB-
SZGMW4.10	small river	Shenzhen Guangming	22.7844, 113.9510	20190426	0.0005	0.125	0.031	0.125	0.031	0.031	0.016	4	Sg2-15	AZI-Sensitive	lepAB-
SZGMW5.1	small river	Shenzhen Guangming	22.7852, 113.9505	20190426	0.00025	0.0625	0.031	0.125	0.031	0.031	0.016	8	Sg1	AZI-Sensitive	lepAB-
SZGMW57.1	Lake	Shenzhen Guangming	22.7680, 113.9465	20190719	0.0005	0.25	0.0625	0.125	0.031	0.031	0.031	8	Sg1	AZI-Sensitive	lepAB-
SZGMW63.17	Lake	Shenzhen Guangming	22.7646, 113.9487	20190719	0.00025	0.25	0.031	0.125	0.031	0.031	0.016	8	Sg2-15	AZI-Sensitive	lepAB-
SZGMW65.1	Lake	Shenzhen Guangming	22.7361, 113.8920	20190728	0.0005	0.25	0.0625	0.125	0.031	0.031	0.016	16	Sg2-15	AZI-Sensitive	lepAB-
SZGMW66.1	Lake	Shenzhen Guangming	22.7377, 113.8916	20190728	0.0005	0.125	0.031	0.125	0.0625	0.031	0.031	16	Sg2-15	AZI-Sensitive	lepAB-
SZGMW68.1	Lake	Shenzhen Guangming	22.7385, 113.8932	20190728	0.0005	0.5	0.016	0.125	0.016	0.125	0.0625	8	Sg2-15	AZI-Sensitive	lepAB-
SZGMW69.1	Lake	Shenzhen Guangming	22.7416, 113.8997	20190728	0.0005	0.25	0.0625	0.125	0.031	0.031	0.016	8	Sg2-15	AZI-Sensitive	lepAB-
SZGMW7.1	small river	Shenzhen Guangming	22.7850, 113.9512	20190426	0.00025	0.25	0.031	0.125	0.031	0.031	0.016	8	Sg1	AZI-Sensitive	lepAB-
SZGMW70.1	Lake	Shenzhen Guangming	22.7386, 113.8942	20190728	0.0005	0.25	0.0625	0.125	0.0625	0.031	0.031	8	Sg1	AZI-Sensitive	lepAB-
SZGMW72.1	Lake	Shenzhen Guangming	22.7364, 113.8957	20190728	0.00025	0.125	0.0625	0.125	0.031	0.031	0.016	8	Sg2-15	AZI-Sensitive	lepAB-
SZGMW73.12	Lake	Shenzhen Guangming	22.7372, 113.8995	20190728	0.0005	0.125	0.0625	0.125	0.031	0.031	0.016	16	Sg2-15	AZI-Sensitive	lepAB-
SZGMW74.1	Lake	Shenzhen Guangming	22.7401, 113.9004	20190728	0.0005	0.25	0.0625	0.125	0.031	0.031	0.031	8	Sg2-15	AZI-Sensitive	lepAB-
SZGMW96.1	small river	Shenzhen Guangming	22.7849, 113.9500	20200302	0.00025	0.5	0.0625	0.125	0.0625	0.031	0.016	8	Sg1	AZI-Sensitive	lepAB-
SZGMW97.1	small river	Shenzhen Guangming	22.7842, 113.9515	20200302	0.00025	0.25	0.031	0.125	0.031	0.031	0.016	8	Sg2-15	AZI-Sensitive	lepAB-
SZGMW98.1	Small river	Shenzhen Guangming	22.7681, 113.9458	20200915	0.0005	0.25	0.031	0.125	0.031	0.031	0.031	8	Sg2-15	AZI-Sensitive	lepAB-
SZGMW99.12	Small river	Shenzhen Guangming	22.7673, 113.9462	20200915	0.0005	0.125	0.031	0.125	0.031	0.031	0.016	8	Sg2-15	AZI-Sensitive	lepAB-
SZGMS16.1	Plant soil	Shenzhen, Guangming	22.7888, 113.9667	20200508	0.000125	0.5	0.031	0.125	0.031	0.031	0.016	16	Sg2-15	AZI-Sensitive	lepAB-
SZGMW100.1	Small river	Shenzhen Guangming	22.7685, 113.9454	20200915	0.0005	0.25	0.031	0.125	0.031	0.016	0.031	8	Sg2-15	AZI-Sensitive	lepAB-
BJCYW12.5	Tonghui River	Beijing Chaoyang	39.9043, 116.4827	20190913	0.0005	0.125	0.031	0.0625	0.031	0.031	0.031	8	Sg1	AZI-Sensitive	lepAB-
BJCYW15.1	Tonghui River	Beijing Chaoyang	39.9037, 116.4563	20190913	0.0005	0.125	0.031	0.0625	0.031	0.031	0.016	8	Sg2-15	AZI-Sensitive	lepAB-
CDDJYW1.1	River	Chengdu Dujiangyan	31.0010, 103.6111	20191030	0.0005	0.25	0.0625	0.0625	0.031	0.031	0.016	8	Sg2-15	AZI-Sensitive	lepAB-
CDJJW2.37	River	Chengdu Jinjiang	30.6550, 104.0893	20191030	0.0005	0.5	0.0625	0.0625	0.031	0.0625	0.016	8	Sg2-15	AZI-Sensitive	lepAB-
DLSHKW7.1	Malan River	Dalian Shahekou	38.8882, 121.5946	20190823	0.00025	0.125	0.031	0.0625	0.031	0.031	0.031	8	Sg1	AZI-Sensitive	lepAB-
GZBYS23.10	Plant soil	Guangzhou, Baiyun	23.1926, 113.3071	20191124	0.00025	0.125	0.031	0.0625	0.031	0.031	0.016	8	Sg2-15	AZI-Sensitive	lepAB-
GZBYS47.102	Plant soil	Guangzhou, Baiyun	23.1788, 113.3210	20191208	0.000125	0.0625	0.016	0.0625	0.016	0.031	0.016	4	Sg2-15	AZI-Sensitive	lepAB-
GZBYS51.3	Potted soil	Guangzhou, Baiyun	23.1815, 113.3204	20191208	0.00025	0.25	0.031	0.0625	0.031	0.031	0.016	8	Sg2-15	AZI-Sensitive	lepAB-
GZBYS61.2	Vegetable soil	Guangzhou, Baiyun	23.1828, 113.3345	20191227	0.0005	0.0625	0.031	0.0625	0.031	0.031	0.016	8	Sg1	AZI-Sensitive	lepAB-
GZBYW10.11	Pond	Guangzhou Baiyun	23.1829, 113.3298	20190519	0.0005	0.5	0.125	0.0625	0.031	0.031	0.031	8	Sg2-15	AZI-Sensitive	lepAB-
GZBYW52.1	Lake	Guangzhou Baiyun	23.1878, 113.3324	20191026	0.000125	0.125	0.031	0.0625	0.016	0.016	0.016	8	Sg2-15	AZI-Sensitive	lepAB-
GZHZS9.11	Potted soil	Guangzhou, Baiyun	23.0726, 113.3194	20191103	0.0005	0.125	0.031	0.0625	0.016	0.016	0.016	8	Sg2-15	AZI-Sensitive	lepAB-
GZYXS29.1	Potted soil	Guangzhou, Yuexiu	23.1394, 113.2951	20191201	0.00025	0.125	0.031	0.0625	0.031	0.031	0.016	8	Sg2-15	AZI-Sensitive	lepAB-
GZYXS37.1	Potted soil	Guangzhou, Yuexiu	23.1410, 113.2941	20191201	0.00025	0.125	0.031	0.0625	0.016	0.031	0.016	8	Sg2-15	AZI-Sensitive	lepAB-
GZYXW35.25	Lake	Guangzhou Yuexiu	23.1452, 113.2623	20190825	0.0005	0.125	0.031	0.0625	0.031	0.031	0.016	8	Sg2-15	AZI-Sensitive	lepAB-
GZYXW39.11	Lake	Guangzhou Yuexiu	23.1389, 113.2635	20190825	0.0005	0.25	0.031	0.0625	0.031	0.031	0.031	8	Sg2-15	AZI-Sensitive	lepAB-
GZYXW55.5	lake	Guangzhou Yuexiu	23.1355, 113.2508	20201121	0.002	0.031	0.008	0.0625	0.016	0.031	0.031	8	Sg2-15	AZI-Sensitive	lepAB-
HSXLW13.1	Lake	Huangshi Xialu	30.1817, 115.0323	20190613	0.0005	0.25	0.031	0.0625	0.016	0.031	0.031	8	Sg2-15	AZI-Sensitive	lepAB-
HSXLW15.1	Fountain	Huangshi Xialu	30.2020, 115.0435	20190613	0.00025	0.125	0.031	0.0625	0.016	0.016	0.031	8	Sg2-15	AZI-Sensitive	lepAB-
HSXSSS14.13	Vegetable garden soil	Huangshi, Xisaishan	30.1409, 115.0493	20200409	0.0005	0.125	0.0625	0.0625	0.0625	0.031	0.016	8	Sg1	AZI-Sensitive	lepAB-
HZHYW3.2	Lake	Huizhou Huiyang	22.7369, 114.5365	20191031	0.00025	0.0625	0.031	0.0625	0.031	0.031	0.031	8	Sg1	AZI-Sensitive	lepAB-
HZHYW4.3	Lake	Huizhou Huiyang	22.7350, 114.5324	20191031	0.00025	0.125	0.031	0.0625	0.031	0.031	0.031	16	Sg1	AZI-Sensitive	lepAB-
HZHYW5.1	Lake	Huizhou Huiyang	22.7353, 114.5367	20191031	0.00025	0.0625	0.031	0.0625	0.031	0.031	0.016	8	Sg1	AZI-Sensitive	lepAB-
NJPKW1.2	Yangzi River	Nanjing Pukou	32.1334, 118.7587	20190728	0.00025	0.125	0.031	0.0625	0.016	0.031	0.016	8	Sg1	AZI-Sensitive	lepAB-
SZFTW77.13	Sea	Shenzhen Futian	22.5183, 113.9794	20190804	0.00025	0.125	0.031	0.0625	0.031	0.031	0.016	16	Sg2-15	AZI-Sensitive	lepAB-
SZFTW79.2	Sea	Shenzhen Futian	22.5183, 113.9794	20190804	0.0005	0.25	0.031	0.0625	0.031	0.031	0.031	8	Sg1	AZI-Sensitive	lepAB-
SZFTW80.1	Sea	Shenzhen Futian	22.5181, 113.9798	20190804	0.0005	0.125	0.031	0.0625	0.031	0.031	0.016	16	Sg1	AZI-Sensitive	lepAB-
SZGMS1.1	Plant soil	Shenzhen, Guangming	22.7853, 113.9500	20191212	0.00025	0.125	0.016	0.0625	0.031	0.031	0.016	8	Sg2-15	AZI-Sensitive	lepAB-
SZGMS2.10	Plant soil	Shenzhen, Guangming	22.7853, 113.9498	20191212	0.0005	0.0625	0.031	0.0625	0.031	0.031	0.016	8	Sg2-15	AZI-Sensitive	lepAB-
SZGMS3.3	Plant soil	Shenzhen, Guangming	22.7854, 113.9499	20200107	0.00025	0.125	0.031	0.0625	0.031	0.031	0.016	16	Sg2-15	AZI-Sensitive	lepAB-
SZGMS4.10	Plant soil	Shenzhen, Guangming	22.7852, 113.9501	20200107	0.001	0.125	0.031	0.0625	0.031	0.031	0.031	8	Sg2-15	AZI-Sensitive	lepAB-
SZGMS5.1	Plant soil	Shenzhen, Guangming	22.7854, 113.9496	20200107	0.0005	0.125	0.031	0.0625	0.031	0.031	0.031	16	Sg2-15	AZI-Sensitive	lepAB-
SZGMS6.12	Plant soil	Shenzhen, Guangming	22.7853, 113.9505	20200107	0.0005	0.0625	0.031	0.0625	0.031	0.031	0.016	8	Sg2-15	AZI-Sensitive	lepAB-
SZGMW100.2	Small river	Shenzhen Guangming	22.7685, 113.9454	20200915	0.00025	0.25	0.031	0.0625	0.016	0.031	0.016	8	Sg2-15	AZI-Sensitive	lepAB-
SZGMW101.4	Small river	Shenzhen Guangming	22.7688, 113.9451	20200915	0.00025	0.25	0.031	0.0625	0.016	0.031	0.016	8	Sg2-15	AZI-Sensitive	lepAB-
SZGMW103.12	Small river	Shenzhen Guangming	22.7691, 113.9448	20200915	0.0005	0.125	0.0625	0.0625	0.031	0.031	0.016	8	Sg2-15	AZI-Sensitive	lepAB-
SZGMW104.2	Small river	Shenzhen Guangming	22.7687, 113.9451	20200915	0.00025	0.25	0.031	0.0625	0.031	0.031	0.016	8	Sg2-15	AZI-Sensitive	lepAB-
SZGMW106.4	Small river	Shenzhen Guangming	22.7645, 113.9324	20200922	0.0005	0.25	0.031	0.0625	0.031	0.031	0.016	8	Sg2-15	AZI-Sensitive	lepAB-
SZGMW107.1	Small river	Shenzhen Guangming	22.7677, 113.9322	20200922	0.00025	0.0625	0.031	0.0625	0.0625	0.031	0.031	16	Sg1	AZI-Sensitive	lepAB-
SZGMW108.3	Small river	Shenzhen Guangming	22.7687, 113.9272	20200922	0.00025	0.0625	0.031	0.0625	0.031	0.016	0.016	8	Sg1	AZI-Sensitive	lepAB-
SZGMW110.1	Small river	Shenzhen Guangming	22.7705, 113.9205	20200922	0.0005	0.25	0.031	0.0625	0.031	0.031	0.016	8	Sg2-15	AZI-Sensitive	lepAB-
SZGMW117.1	Small river	Shenzhen Guangming	22.7644, 113.9512	20201020	0.00025	0.25	0.031	0.0625	0.031	0.031	0.016	8	Sg2-15	AZI-Sensitive	lepAB-
SZGMW12.1	small river	Shenzhen Guangming	22.7850, 113.9502	20190510	0.00025	0.125	0.031	0.0625	0.031	0.031	0.016	8	Sg1	AZI-Sensitive	lepAB-
SZGMW122.2	Small river	Shenzhen Guangming	22.7644, 113.9501	20201020	0.0005	0.25	0.031	0.0625	0.125	0.031	0.016	8	Sg1	AZI-Sensitive	lepAB-
SZGMW123.4	Small river	Shenzhen Guangming	22.7643, 113.9494	20201020	0.00025	0.125	0.031	0.0625	0.031	0.031	0.016	8	Sg2-15	AZI-Sensitive	lepAB-
SZGMW13.15	small river	Shenzhen Guangming	22.7837, 113.9551	20190510	0.0005	0.125	0.031	0.0625	0.031	0.031	0.016	8	Sg1	AZI-Sensitive	lepAB-
SZGMW18.1	small river	Shenzhen Guangming	22.7834, 113.9530	20190510	0.00025	0.125	0.031	0.0625	0.031	0.031	0.016	8	Sg1	AZI-Sensitive	lepAB-
SZGMW28.1	Pond	Shenzhen Guangming	22.7824, 113.9614	20190517	0.0005	0.0625	0.031	0.0625	0.031	0.031	0.016	8	Sg1	AZI-Sensitive	lepAB-
SZGMW34.3	Pond	Shenzhen Guangming	22.8011, 113.9449	20190704	0.0005	0.25	0.031	0.0625	0.031	0.031	0.016	8	Sg2-15	AZI-Sensitive	lepAB-
SZGMW36.13	Pond	Shenzhen Guangming	22.8011, 113.9449	20190704	0.0005	0.5	0.0625	0.0625	0.031	0.031	0.031	8	Sg2-15	AZI-Sensitive	lepAB-
SZGMW39.11	Grassland ponding	Shenzhen Guangming	22.8029, 113.9460	20190704	0.0005	0.25	0.0625	0.0625	0.031	0.031	0.031	8	Sg1	AZI-Sensitive	lepAB-
SZGMW4.5	small river	Shenzhen Guangming	22.7844, 113.9510	20190426	0.0005	0.125	0.031	0.0625	0.016	0.016	0.016	4	Sg2-15	AZI-Sensitive	lepAB-
SZGMW41.4	Lake	Shenzhen Guangming	22.7986, 113.9544	20190709	0.0005	0.125	0.031	0.0625	0.031	0.031	0.016	8	Sg2-15	AZI-Sensitive	lepAB-
SZGMW42.1	Lake	Shenzhen Guangming	22.7708, 113.9612	20190709	0.0005	0.125	0.031	0.0625	0.031	0.031	0.031	8	Sg1	AZI-Sensitive	lepAB-
SZGMW50.1	Pond	Shenzhen Guangming	22.7631, 113.9660	20190709	0.0005	0.125	0.031	0.0625	0.031	0.031	0.016	8	Sg2-15	AZI-Sensitive	lepAB-
SZGMW51.1	Pond	Shenzhen Guangming	22.7620, 113.9666	20190709	0.0005	0.125	0.031	0.0625	0.031	0.031	0.031	8	Sg1	AZI-Sensitive	lepAB-
SZGMW65.13	Lake	Shenzhen Guangming	22.7361, 113.8920	20190728	0.0005	0.125	0.031	0.0625	0.0625	0.031	0.031	8	Sg1	AZI-Sensitive	lepAB-
SZGMW66.19	Lake	Shenzhen Guangming	22.7377, 113.8916	20190728	0.00025	0.25	0.031	0.0625	0.031	0.031	0.016	8	Sg1	AZI-Sensitive	lepAB-
SZGMW68.3	Lake	Shenzhen Guangming	22.7385, 113.8932	20190728	0.0005	0.125	0.0625	0.0625	0.031	0.031	0.016	8	Sg2-15	AZI-Sensitive	lepAB-
SZGMW72.4	Lake	Shenzhen Guangming	22.7364, 113.8957	20190728	0.00025	0.125	0.031	0.0625	0.031	0.031	0.016	8	Sg1	AZI-Sensitive	lepAB-
SZGMW74.11	Lake	Shenzhen Guangming	22.7401, 113.9004	20190728	0.0005	0.125	0.031	0.0625	0.031	0.031	0.016	8	Sg1	AZI-Sensitive	lepAB-
SZGMW97.11	Small river	Shenzhen Guangming	22.7679, 113.9460	20200915	0.00025	0.125	0.031	0.0625	0.031	0.031	0.016	8	Sg1	AZI-Sensitive	lepAB-
SZGMW98.3	Small river	Shenzhen Guangming	22.7681, 113.9458	20200915	0.001	0.0625	0.031	0.0625	0.0625	0.031	0.016	8	Sg1	AZI-Sensitive	lepAB-
SZGMW99.1	Small river	Shenzhen Guangming	22.7673, 113.9462	20200915	0.00025	0.0625	0.031	0.0625	0.016	0.031	0.016	8	Sg2-15	AZI-Sensitive	lepAB-
SZGMS16.10	Plant soil	Shenzhen, Guangming	22.7888, 113.9667	20200508	0.00025	0.25	0.031	0.0625	0.0625	0.031	0.016	16	Sg2-15	AZI-Sensitive	lepAB-
SZGMS4.42	Plant soil	Shenzhen, Guangming	22.7852, 113.9501	20200107	0.00025	0.0625	0.016	0.031	0.016	0.016	0.016	4	Sg2-15	AZI-Sensitive	lepAB-
SZGMW122.5	Small river	Shenzhen Guangming	22.7644, 113.9501	20201020	0.00025	0.0625	0.016	0.031	0.0625	0.031	0.016	4	Sg2-15	AZI-Sensitive	lepAB-
SZGMS4.4	Plant soil	Shenzhen, Guangming	22.7852, 113.9501	20200107	0.0005	0.0625	0.008	0.008	0.031	0.031	0.016	16	Sg2-15	AZI-Sensitive	lepAB-
*Light red shadow indicates these isolates were defined as AZI-resistant ones, while light green shadow indicates based on the these isolates were defined as AZI-sensitive ones, based on the WT distribution of MIC.
